# Supplementary material for: Light-Guided Cyborg Beetles: An Analysis of the Phototactic Behavior and Steering Control of Endebius florensis (Coleoptera: Scarabaeidae)
Source: Biomimetics (Basel). 2025 Aug 6;10(8):513. doi: 10.3390/biomimetics10080513 (PMC12383509; doi:10.3390/biomimetics10080513)
Supplement: Supplementary file 1 [file biomimetics-10-00513-s001.zip]

Archive with 1 entries (1 files):
- biomimetics-3743545-supplementary.mp4
